# Supplementary material for: Aqueous Na2WO4/H2O2: an efficient tunable catalytic medium for selective oxidation of β-naphthol to diverse products
Source: RSC Adv. 2026 Jul 6. Online ahead of print. doi: 10.1039/d6ra03782h (PMC13335222; doi:10.1039/d6ra03782h)
Supplement: RA-OLF-D6RA03782H-s002 [file RA-OLF-D6RA03782H-s002.cif]

# Supplementary Information (SI) for RSC Advances.
# This journal is © The Royal Society of Chemistry 2026

####################################################################### 
# 
# This file contains crystal structure data downloaded from the 
# Cambridge Structural Database (CSD) hosted by the Cambridge 
# Crystallographic Data Centre (CCDC).
# 
# Full information about CCDC data access policies and citation 
# guidelines are available at http://www.ccdc.cam.ac.uk/access/V1 
# 
# Audit and citation data items may have been added by the CCDC. 
# Please retain this information to preserve the provenance of 
# this file and to allow appropriate attribution of the data. 
# 
#######################################################################

data_khc2054h
_database_code_depnum_ccdc_archive 'CCDC 2513352'
loop_
_audit_author_name
_audit_author_address
'Behrouz Notash'
;Shahid Beheshti University
Iran
;
_audit_update_record             
;
2025-12-04 deposited with the CCDC.	2026-06-05 downloaded from the CCDC.
;

_audit_creation_method           SHELXL-97
_chemical_name_systematic        
; 
 ? 
;
_chemical_name_common            ?
_chemical_melting_point          ?
_chemical_formula_moiety         'C20 H12 O4'
_chemical_formula_sum            'C20 H12 O4'
_chemical_formula_weight         316.30

loop_
_atom_type_symbol
_atom_type_description
_atom_type_scat_dispersion_real
_atom_type_scat_dispersion_imag
_atom_type_scat_source
C C 0.0033 0.0016 'International Tables Vol C Tables 4.2.6.8 and 6.1.1.4'
H H 0.0000 0.0000 'International Tables Vol C Tables 4.2.6.8 and 6.1.1.4'
O O 0.0106 0.0060 'International Tables Vol C Tables 4.2.6.8 and 6.1.1.4'

_symmetry_cell_setting           monoclinic
_symmetry_space_group_name_H-M   'P 21/c'
_symmetry_space_group_name_Hall  '-P 2ybc'

loop_
_symmetry_equiv_pos_as_xyz
'x, y, z'
'-x, y+1/2, -z+1/2'
'-x, -y, -z'
'x, -y-1/2, z-1/2'

_cell_length_a                   11.969(2)
_cell_length_b                   7.8791(16)
_cell_length_c                   15.786(3)
_cell_angle_alpha                90.00
_cell_angle_beta                 102.95(3)
_cell_angle_gamma                90.00
_cell_volume                     1450.9(5)
_cell_formula_units_Z            4
_cell_measurement_temperature    298(2)
_cell_measurement_reflns_used    3880
_cell_measurement_theta_min      1.75
_cell_measurement_theta_max      29.22

_exptl_crystal_description       plate
_exptl_crystal_colour            colorless
_exptl_crystal_size_max          0.5
_exptl_crystal_size_mid          0.2
_exptl_crystal_size_min          0.15
_exptl_crystal_density_meas      ?
_exptl_crystal_density_diffrn    1.448
_exptl_crystal_density_method    'not measured'
_exptl_crystal_F_000             656
_exptl_absorpt_coefficient_mu    0.101
_exptl_absorpt_correction_type   none
_exptl_absorpt_correction_T_min  ?
_exptl_absorpt_correction_T_max  ?
_exptl_absorpt_process_details   ?

_exptl_special_details           
; 
 ? 
;

_diffrn_ambient_temperature      298(2)
_diffrn_radiation_wavelength     0.71073
_diffrn_radiation_type           MoK\a
_diffrn_radiation_source         'fine-focus sealed tube'
_diffrn_radiation_monochromator  graphite
_diffrn_measurement_device_type  'STOE IPDS II'
_diffrn_measurement_method       'rotation method'
_diffrn_detector_area_resol_mean '0.15 mm'
_diffrn_standards_number         0
_diffrn_standards_interval_count ?
_diffrn_standards_interval_time  ?
_diffrn_standards_decay_%        ?
_diffrn_reflns_number            10734
_diffrn_reflns_av_R_equivalents  0.1131
_diffrn_reflns_av_sigmaI/netI    0.0883
_diffrn_reflns_limit_h_min       -16
_diffrn_reflns_limit_h_max       16
_diffrn_reflns_limit_k_min       -10
_diffrn_reflns_limit_k_max       10
_diffrn_reflns_limit_l_min       -21
_diffrn_reflns_limit_l_max       21
_diffrn_reflns_theta_min         1.75
_diffrn_reflns_theta_max         29.22
_reflns_number_total             3880
_reflns_number_gt                2737
_reflns_threshold_expression     >2sigma(I)

_computing_data_collection       'X-Area (Stoe & Cie GmbH, 2005)'
_computing_cell_refinement       'X-Area (Stoe & Cie GmbH, 2005)'
_computing_data_reduction        'X-Area (Stoe & Cie GmbH, 2005)'
_computing_structure_solution    'SHELXS-97 (Sheldrick, 2008)'
_computing_structure_refinement  'SHELXL-97 (Sheldrick, 2008)'
_computing_molecular_graphics    'ORTEP-3 for Windows (Farrugia, 1997)'
_computing_publication_material  'WinGX (Farrugia, 1999)'

_refine_special_details          
; 
 Refinement of F^2^ against ALL reflections.  The weighted R-factor wR and 
 goodness of fit S are based on F^2^, conventional R-factors R are based 
 on F, with F set to zero for negative F^2^. The threshold expression of 
 F^2^ > 2sigma(F^2^) is used only for calculating R-factors(gt) etc. and is 
 not relevant to the choice of reflections for refinement.  R-factors based 
 on F^2^ are statistically about twice as large as those based on F, and R- 
 factors based on ALL data will be even larger. 
;

_refine_ls_structure_factor_coef Fsqd
_refine_ls_matrix_type           full
_refine_ls_weighting_scheme      calc
_refine_ls_weighting_details     
'calc w=1/[\s^2^(Fo^2^)+(0.0705P)^2^+0.1119P] where P=(Fo^2^+2Fc^2^)/3'
_atom_sites_solution_primary     direct
_atom_sites_solution_secondary   difmap
_atom_sites_solution_hydrogens   geom
_refine_ls_hydrogen_treatment    mixed
_refine_ls_extinction_method     none
_refine_ls_extinction_coef       ?
_refine_ls_number_reflns         3880
_refine_ls_number_parameters     221
_refine_ls_number_restraints     1
_refine_ls_R_factor_all          0.0849
_refine_ls_R_factor_gt           0.0569
_refine_ls_wR_factor_ref         0.1504
_refine_ls_wR_factor_gt          0.1375
_refine_ls_goodness_of_fit_ref   1.019
_refine_ls_restrained_S_all      1.020
_refine_ls_shift/su_max          0.000
_refine_ls_shift/su_mean         0.000

loop_
_atom_site_label
_atom_site_type_symbol
_atom_site_fract_x
_atom_site_fract_y
_atom_site_fract_z
_atom_site_U_iso_or_equiv
_atom_site_adp_type
_atom_site_occupancy
_atom_site_symmetry_multiplicity
_atom_site_calc_flag
_atom_site_refinement_flags
_atom_site_disorder_assembly
_atom_site_disorder_group
O1 O 0.85366(18) 0.52192(17) 0.37872(9) 0.0659(5) Uani 1 1 d D . .
O2 O 0.82973(13) 0.37843(15) 0.25569(8) 0.0515(4) Uani 1 1 d . . .
O3 O 0.90020(12) 0.28490(17) -0.03974(9) 0.0500(4) Uani 1 1 d . . .
O4 O 0.74790(11) 0.24440(14) 0.01263(8) 0.0385(3) Uani 1 1 d . . .
C1 C 0.84067(15) 0.51101(19) 0.29364(10) 0.0346(3) Uani 1 1 d . . .
C2 C 0.84451(13) 0.67894(18) 0.25096(9) 0.0293(3) Uani 1 1 d . . .
C3 C 0.88126(14) 0.82055(19) 0.30258(10) 0.0348(3) Uani 1 1 d . . .
H3 H 0.8991 0.8098 0.3628 0.042 Uiso 1 1 calc R . .
C4 C 0.89136(15) 0.97624(19) 0.26534(12) 0.0400(4) Uani 1 1 d . . .
H4 H 0.9147 1.0705 0.3003 0.048 Uiso 1 1 calc R . .
C5 C 0.86699(17) 0.9919(2) 0.17663(13) 0.0440(4) Uani 1 1 d . . .
H5 H 0.8745 1.0969 0.1516 0.053 Uiso 1 1 calc R . .
C6 C 0.83142(16) 0.8531(2) 0.12411(11) 0.0405(4) Uani 1 1 d . . .
H6 H 0.8167 0.8650 0.0640 0.049 Uiso 1 1 calc R . .
C7 C 0.81739(13) 0.69564(18) 0.16023(10) 0.0306(3) Uani 1 1 d . . .
C8 C 0.78059(14) 0.54845(19) 0.10083(9) 0.0316(3) Uani 1 1 d . . .
C9 C 0.85488(15) 0.4958(2) 0.05366(11) 0.0360(4) Uani 1 1 d . . .
H9 H 0.9192 0.5616 0.0530 0.043 Uiso 1 1 calc R . .
C10 C 0.83792(14) 0.3417(2) 0.00453(10) 0.0354(4) Uani 1 1 d . . .
C11 C 0.66492(14) 0.3040(2) 0.05285(10) 0.0351(3) Uani 1 1 d . . .
C12 C 0.67258(14) 0.46057(19) 0.09290(9) 0.0321(3) Uani 1 1 d . . .
C13 C 0.57442(14) 0.5167(2) 0.12380(10) 0.0360(4) Uani 1 1 d . . .
C14 C 0.48074(15) 0.4039(2) 0.11813(10) 0.0420(4) Uani 1 1 d . . .
C15 C 0.48567(18) 0.2397(3) 0.08360(14) 0.0520(5) Uani 1 1 d . . .
H15 H 0.4263 0.1636 0.0838 0.062 Uiso 1 1 calc R . .
C16 C 0.57470(17) 0.1913(2) 0.05035(13) 0.0479(4) Uani 1 1 d . . .
H16 H 0.5760 0.0840 0.0260 0.058 Uiso 1 1 calc R . .
C17 C 0.56193(16) 0.6828(2) 0.15512(12) 0.0449(4) Uani 1 1 d . . .
H17 H 0.6209 0.7611 0.1582 0.054 Uiso 1 1 calc R . .
C18 C 0.46468(18) 0.7295(3) 0.18078(12) 0.0529(5) Uani 1 1 d . . .
H18 H 0.4584 0.8395 0.2005 0.063 Uiso 1 1 calc R . .
C19 C 0.37540(17) 0.6170(3) 0.17811(13) 0.0564(5) Uani 1 1 d . . .
H19 H 0.3108 0.6500 0.1975 0.068 Uiso 1 1 calc R . .
C20 C 0.38297(17) 0.4569(3) 0.14675(13) 0.0538(5) Uani 1 1 d . . .
H20 H 0.3225 0.3815 0.1442 0.065 Uiso 1 1 calc R . .
H1 H 0.859(3) 0.418(3) 0.4036(19) 0.108(10) Uiso 1 1 d D . .

loop_
_atom_site_aniso_label
_atom_site_aniso_U_11
_atom_site_aniso_U_22
_atom_site_aniso_U_33
_atom_site_aniso_U_23
_atom_site_aniso_U_13
_atom_site_aniso_U_12
O1 0.1259(15) 0.0375(7) 0.0371(7) 0.0053(5) 0.0242(8) -0.0020(8)
O2 0.0807(10) 0.0245(5) 0.0444(7) 0.0006(5) 0.0038(7) -0.0056(6)
O3 0.0530(8) 0.0516(7) 0.0495(8) -0.0169(6) 0.0200(6) -0.0021(6)
O4 0.0441(7) 0.0335(6) 0.0378(6) -0.0085(4) 0.0088(5) -0.0034(5)
C1 0.0414(9) 0.0297(7) 0.0332(8) 0.0024(6) 0.0093(7) -0.0007(6)
C2 0.0322(7) 0.0245(6) 0.0313(7) -0.0009(5) 0.0071(6) -0.0005(6)
C3 0.0388(8) 0.0310(7) 0.0337(8) -0.0058(6) 0.0063(7) -0.0001(6)
C4 0.0414(9) 0.0251(7) 0.0502(10) -0.0065(6) 0.0031(8) -0.0021(6)
C5 0.0502(10) 0.0243(7) 0.0545(11) 0.0064(7) 0.0052(8) -0.0035(7)
C6 0.0494(10) 0.0345(8) 0.0351(8) 0.0072(6) 0.0045(7) -0.0028(7)
C7 0.0310(7) 0.0263(7) 0.0340(8) -0.0024(6) 0.0065(6) -0.0024(6)
C8 0.0367(8) 0.0290(7) 0.0274(7) -0.0003(5) 0.0037(6) -0.0017(6)
C9 0.0370(8) 0.0361(8) 0.0350(8) -0.0036(6) 0.0082(7) -0.0060(6)
C10 0.0381(9) 0.0377(8) 0.0294(7) -0.0032(6) 0.0052(7) 0.0008(6)
C11 0.0376(8) 0.0353(7) 0.0311(7) -0.0025(6) 0.0050(6) -0.0046(7)
C12 0.0348(8) 0.0333(7) 0.0267(7) -0.0014(6) 0.0037(6) -0.0029(6)
C13 0.0340(8) 0.0456(9) 0.0270(7) -0.0018(6) 0.0039(6) -0.0004(7)
C14 0.0361(9) 0.0573(10) 0.0315(8) 0.0035(7) 0.0055(7) -0.0047(8)
C15 0.0454(11) 0.0547(11) 0.0554(11) -0.0014(9) 0.0101(9) -0.0190(9)
C16 0.0489(11) 0.0409(9) 0.0525(11) -0.0093(8) 0.0081(9) -0.0148(8)
C17 0.0391(9) 0.0523(10) 0.0416(9) -0.0100(8) 0.0056(8) 0.0024(8)
C18 0.0464(11) 0.0677(12) 0.0429(10) -0.0118(9) 0.0066(8) 0.0130(10)
C19 0.0394(10) 0.0886(15) 0.0424(10) 0.0031(10) 0.0119(8) 0.0141(10)
C20 0.0377(10) 0.0773(14) 0.0474(10) 0.0071(10) 0.0119(8) -0.0044(10)

_geom_special_details            
; 
 All esds (except the esd in the dihedral angle between two l.s. planes) 
 are estimated using the full covariance matrix.  The cell esds are taken 
 into account individually in the estimation of esds in distances, angles 
 and torsion angles; correlations between esds in cell parameters are only 
 used when they are defined by crystal symmetry.  An approximate (isotropic) 
 treatment of cell esds is used for estimating esds involving l.s. planes. 
;

loop_
_geom_bond_atom_site_label_1
_geom_bond_atom_site_label_2
_geom_bond_distance
_geom_bond_site_symmetry_2
_geom_bond_publ_flag
O1 C1 1.320(2) . ?
O1 H1 0.903(18) . ?
O2 C1 1.1966(19) . ?
O3 C10 1.2156(19) . ?
O4 C10 1.3516(19) . ?
O4 C11 1.376(2) . ?
C1 C2 1.490(2) . ?
C2 C3 1.393(2) . ?
C2 C7 1.402(2) . ?
C3 C4 1.377(2) . ?
C3 H3 0.9300 . ?
C4 C5 1.371(3) . ?
C4 H4 0.9300 . ?
C5 C6 1.381(2) . ?
C5 H5 0.9300 . ?
C6 C7 1.391(2) . ?
C6 H6 0.9300 . ?
C7 C8 1.494(2) . ?
C8 C9 1.347(2) . ?
C8 C12 1.447(2) . ?
C9 C10 1.430(2) . ?
C9 H9 0.9300 . ?
C11 C12 1.380(2) . ?
C11 C16 1.392(2) . ?
C12 C13 1.439(2) . ?
C13 C14 1.418(2) . ?
C13 C17 1.419(2) . ?
C14 C20 1.409(3) . ?
C14 C15 1.410(3) . ?
C15 C16 1.344(3) . ?
C15 H15 0.9300 . ?
C16 H16 0.9300 . ?
C17 C18 1.366(3) . ?
C17 H17 0.9300 . ?
C18 C19 1.382(3) . ?
C18 H18 0.9300 . ?
C19 C20 1.366(3) . ?
C19 H19 0.9300 . ?
C20 H20 0.9300 . ?

loop_
_geom_angle_atom_site_label_1
_geom_angle_atom_site_label_2
_geom_angle_atom_site_label_3
_geom_angle
_geom_angle_site_symmetry_1
_geom_angle_site_symmetry_3
_geom_angle_publ_flag
C1 O1 H1 111(2) . . ?
C10 O4 C11 121.56(12) . . ?
O2 C1 O1 122.75(15) . . ?
O2 C1 C2 124.04(14) . . ?
O1 C1 C2 113.18(14) . . ?
C3 C2 C7 119.52(13) . . ?
C3 C2 C1 118.97(14) . . ?
C7 C2 C1 121.44(13) . . ?
C4 C3 C2 120.66(15) . . ?
C4 C3 H3 119.7 . . ?
C2 C3 H3 119.7 . . ?
C5 C4 C3 119.83(15) . . ?
C5 C4 H4 120.1 . . ?
C3 C4 H4 120.1 . . ?
C4 C5 C6 120.57(15) . . ?
C4 C5 H5 119.7 . . ?
C6 C5 H5 119.7 . . ?
C5 C6 C7 120.64(16) . . ?
C5 C6 H6 119.7 . . ?
C7 C6 H6 119.7 . . ?
C6 C7 C2 118.74(14) . . ?
C6 C7 C8 118.73(14) . . ?
C2 C7 C8 122.44(13) . . ?
C9 C8 C12 119.50(14) . . ?
C9 C8 C7 116.59(14) . . ?
C12 C8 C7 123.90(13) . . ?
C8 C9 C10 122.02(15) . . ?
C8 C9 H9 119.0 . . ?
C10 C9 H9 119.0 . . ?
O3 C10 O4 116.75(15) . . ?
O3 C10 C9 126.40(16) . . ?
O4 C10 C9 116.71(13) . . ?
O4 C11 C12 122.40(14) . . ?
O4 C11 C16 113.89(14) . . ?
C12 C11 C16 123.70(16) . . ?
C11 C12 C13 117.03(15) . . ?
C11 C12 C8 115.71(14) . . ?
C13 C12 C8 127.25(14) . . ?
C14 C13 C17 117.17(15) . . ?
C14 C13 C12 118.72(15) . . ?
C17 C13 C12 124.00(16) . . ?
C20 C14 C15 120.37(18) . . ?
C20 C14 C13 119.74(18) . . ?
C15 C14 C13 119.89(16) . . ?
C16 C15 C14 121.11(17) . . ?
C16 C15 H15 119.4 . . ?
C14 C15 H15 119.4 . . ?
C15 C16 C11 119.07(17) . . ?
C15 C16 H16 120.5 . . ?
C11 C16 H16 120.5 . . ?
C18 C17 C13 121.00(19) . . ?
C18 C17 H17 119.5 . . ?
C13 C17 H17 119.5 . . ?
C17 C18 C19 121.5(2) . . ?
C17 C18 H18 119.2 . . ?
C19 C18 H18 119.2 . . ?
C20 C19 C18 119.33(18) . . ?
C20 C19 H19 120.3 . . ?
C18 C19 H19 120.3 . . ?
C19 C20 C14 121.16(19) . . ?
C19 C20 H20 119.4 . . ?
C14 C20 H20 119.4 . . ?

loop_
_geom_torsion_atom_site_label_1
_geom_torsion_atom_site_label_2
_geom_torsion_atom_site_label_3
_geom_torsion_atom_site_label_4
_geom_torsion
_geom_torsion_site_symmetry_1
_geom_torsion_site_symmetry_2
_geom_torsion_site_symmetry_3
_geom_torsion_site_symmetry_4
_geom_torsion_publ_flag
O2 C1 C2 C3 -166.65(17) . . . . ?
O1 C1 C2 C3 11.7(2) . . . . ?
O2 C1 C2 C7 10.2(3) . . . . ?
O1 C1 C2 C7 -171.48(16) . . . . ?
C7 C2 C3 C4 -0.1(2) . . . . ?
C1 C2 C3 C4 176.79(15) . . . . ?
C2 C3 C4 C5 -1.1(3) . . . . ?
C3 C4 C5 C6 0.5(3) . . . . ?
C4 C5 C6 C7 1.3(3) . . . . ?
C5 C6 C7 C2 -2.6(3) . . . . ?
C5 C6 C7 C8 -179.02(16) . . . . ?
C3 C2 C7 C6 1.9(2) . . . . ?
C1 C2 C7 C6 -174.89(15) . . . . ?
C3 C2 C7 C8 178.27(14) . . . . ?
C1 C2 C7 C8 1.4(2) . . . . ?
C6 C7 C8 C9 65.7(2) . . . . ?
C2 C7 C8 C9 -110.59(18) . . . . ?
C6 C7 C8 C12 -115.27(18) . . . . ?
C2 C7 C8 C12 68.4(2) . . . . ?
C12 C8 C9 C10 -8.6(2) . . . . ?
C7 C8 C9 C10 170.42(15) . . . . ?
C11 O4 C10 O3 -172.54(15) . . . . ?
C11 O4 C10 C9 11.6(2) . . . . ?
C8 C9 C10 O3 179.89(17) . . . . ?
C8 C9 C10 O4 -4.7(2) . . . . ?
C10 O4 C11 C12 -5.0(2) . . . . ?
C10 O4 C11 C16 175.96(15) . . . . ?
O4 C11 C12 C13 173.03(14) . . . . ?
C16 C11 C12 C13 -8.0(2) . . . . ?
O4 C11 C12 C8 -8.4(2) . . . . ?
C16 C11 C12 C8 170.60(16) . . . . ?
C9 C8 C12 C11 14.8(2) . . . . ?
C7 C8 C12 C11 -164.13(14) . . . . ?
C9 C8 C12 C13 -166.73(15) . . . . ?
C7 C8 C12 C13 14.3(2) . . . . ?
C11 C12 C13 C14 5.2(2) . . . . ?
C8 C12 C13 C14 -173.19(15) . . . . ?
C11 C12 C13 C17 -170.78(16) . . . . ?
C8 C12 C13 C17 10.8(3) . . . . ?
C17 C13 C14 C20 -2.8(3) . . . . ?
C12 C13 C14 C20 -179.04(16) . . . . ?
C17 C13 C14 C15 176.96(17) . . . . ?
C12 C13 C14 C15 0.7(3) . . . . ?
C20 C14 C15 C16 175.23(19) . . . . ?
C13 C14 C15 C16 -4.5(3) . . . . ?
C14 C15 C16 C11 2.1(3) . . . . ?
O4 C11 C16 C15 -176.52(18) . . . . ?
C12 C11 C16 C15 4.4(3) . . . . ?
C14 C13 C17 C18 1.7(3) . . . . ?
C12 C13 C17 C18 177.76(17) . . . . ?
C13 C17 C18 C19 0.6(3) . . . . ?
C17 C18 C19 C20 -1.9(3) . . . . ?
C18 C19 C20 C14 0.8(3) . . . . ?
C15 C14 C20 C19 -178.15(19) . . . . ?
C13 C14 C20 C19 1.6(3) . . . . ?

_diffrn_measured_fraction_theta_max 0.983
_diffrn_reflns_theta_full        29.22
_diffrn_measured_fraction_theta_full 0.983
_refine_diff_density_max         0.267
_refine_diff_density_min         -0.229
_refine_diff_density_rms         0.051
